# Supplementary material for: Progression of subclinical choroidal neovascularization in age-related macular degeneration
Source: PLoS One. 2019 Jun 4;14(6):e0217805. doi: 10.1371/journal.pone.0217805 (PMC6548359; doi:10.1371/journal.pone.0217805)
Supplement: S1 Dataset — (XLSX) [file pone.0217805.s001.xlsx]

## Sheet: Sheet1
Subclinical CNV flow area
Patient Number	Time point	Flow area	Time point	Flow area	Time point	Flow area	Time point	Flow area	Time point	Flow area	Time point	Flow area
1	Baseline	0.104	1 month	0.091	4 months	0.077	5 months	0.085 (converted)
2	Baseline	0.037	5 months	0.064
3	Baseline	0.056	4 months	0.069	5 months	0.074	8 months	0.065	18 months	0.068
4	Baseline	0.224	4 months	0.236
5	Baseline	0.155	8 months	0.139	9 months	0.149	10 months	0.149	17 months	0.134	24 months	0.159
Subclinical CNV surface area
Patient Number	Time point	Surface area	Time point	Surface area	Time point	Surface area	Time point	Surface area	Time point	Surface area	Time point	Surface area
1	Baseline	0.139	1 month	0.14	4 months	0.164	5 months	converted
2	Baseline	0.0371	5 months	0.0427
3	Baseline	0.0716	4 months	0.0716	5 months	0.0719	8 months	0.0729	18 months	0.0707
4	Baseline	0.283	4 months	0.312
5	Baseline	0.199	8 months	0.178	9 months	0.164	10 months	0.172	17 months	0.147	24 months	0.175
Geographic atrophy surface area
Patient number	Time point	Surface area	Time point	Surface area
1	Baseline	none	5 months	0.924
2	Baseline	0.19	20 months	0.229
6	Baseline	2.903	20 months	7.459
7	Baseline	0.286	20 months	0.468
8	Baseline	4.996	2 months	5.105
9	Baseline	0.227	20 months	1.187
